# Supplementary material for: New species of Andropromachus (Phasmatodea: Lonchodidae: Necrosciinae: Necrosciini) from Yunnan Province, China
Source: Biodivers Data J. 2022 Jan 6;10:e78080. doi: 10.3897/BDJ.10.e78080 (PMC8758651; doi:10.3897/BDJ.10.e78080)
Supplement: XML Treatment for Andropromachus gulinqingensis [file BDJ.10.e78080-treatment1.xml]

<!DOCTYPE tp:taxon-treatment
  PUBLIC "-//TaxonX//DTD Taxonomic Treatment Publishing DTD v0 20100105//EN" "tax-treatment-NSO.dtd">
<tp:taxon-treatment xmlns:tp="http://www.plazi.org/taxpub"><tp:treatment-meta><mixed-citation publication-type="journal"><person-group><name><surname>Xie</surname><given-names>ChongXin</given-names></name><name><surname>Cai</surname><given-names>Jun</given-names></name><name><surname>Qian</surname><given-names>YuHan</given-names></name></person-group><article-title>New species of <italic><tp:taxon-name><tp:taxon-name-part taxon-name-part-type="genus" reg="Andropromachus">Andropromachus</tp:taxon-name-part></tp:taxon-name></italic> (<tp:taxon-name><tp:taxon-name-part taxon-name-part-type="order">Phasmatodea</tp:taxon-name-part></tp:taxon-name>: <tp:taxon-name><tp:taxon-name-part taxon-name-part-type="family">Lonchodidae</tp:taxon-name-part></tp:taxon-name>: <tp:taxon-name><tp:taxon-name-part taxon-name-part-type="subfamily">Necrosciinae</tp:taxon-name-part></tp:taxon-name>: <tp:taxon-name><tp:taxon-name-part taxon-name-part-type="tribe">Necrosciini</tp:taxon-name-part></tp:taxon-name>) from Yunnan Province, China</article-title><source>Biodivers Data J</source><day>06</day><month>01</month><year>2022</year><volume>10</volume><pub-id pub-id-type="doi">10.3897/BDJ.10.e78080</pub-id></mixed-citation></tp:treatment-meta><tp:nomenclature><tp:taxon-name>
            <object-id xmlns:xlink="http://www.w3.org/1999/xlink" content-type="arpha" xlink:type="simple">DFB7216B-DCFD-5416-AE84-268668CA5F8C</object-id>
            <tp:taxon-name-part taxon-name-part-type="genus">Andropromachus</tp:taxon-name-part>
            <tp:taxon-name-part taxon-name-part-type="species">gulinqingensis</tp:taxon-name-part>
            <object-id xmlns:xlink="http://www.w3.org/1999/xlink" content-type="zoobank" xlink:type="simple" object-id-type="ZooBank">303602BC-E9B7-4934-9CF7-7DAF8289E945</object-id>
          </tp:taxon-name><tp:taxon-authority>Xie &amp; Qian</tp:taxon-authority><tp:taxon-status xmlns:xlink="http://www.w3.org/1999/xlink" xlink:type="simple">sp. n.</tp:taxon-status></tp:nomenclature><tp:treatment-sec sec-type="materials"><title>Materials</title><list list-type="alpha-lower" list-content="occurrences"><list-item><p><bold>Type status:</bold> <named-content xmlns:xlink="http://www.w3.org/1999/xlink" content-type="dwc:typeStatus" xlink:type="simple">Holotype</named-content>. <bold>Occurrence:</bold> recordedBy: <named-content xmlns:xlink="http://www.w3.org/1999/xlink" content-type="dwc:recordedBy" xlink:type="simple">Xiang-Jin Liu</named-content>; sex: <named-content xmlns:xlink="http://www.w3.org/1999/xlink" content-type="dwc:sex" xlink:type="simple">female</named-content>; lifeStage: <named-content xmlns:xlink="http://www.w3.org/1999/xlink" content-type="dwc:lifeStage" xlink:type="simple">adults</named-content>; <bold>Taxon:</bold> scientificName: <named-content xmlns:xlink="http://www.w3.org/1999/xlink" content-type="dwc:scientificName" xlink:type="simple"><italic><tp:taxon-name><tp:taxon-name-part taxon-name-part-type="genus" reg="Andropromachus">Andropromachus</tp:taxon-name-part><tp:taxon-name-part taxon-name-part-type="species" reg="gulinqingensis">gulinqingensis</tp:taxon-name-part></tp:taxon-name></italic></named-content>; order: <named-content xmlns:xlink="http://www.w3.org/1999/xlink" content-type="dwc:order" xlink:type="simple"><tp:taxon-name><tp:taxon-name-part taxon-name-part-type="order">Phasmatodea</tp:taxon-name-part></tp:taxon-name></named-content>; family: <named-content xmlns:xlink="http://www.w3.org/1999/xlink" content-type="dwc:family" xlink:type="simple"><tp:taxon-name><tp:taxon-name-part taxon-name-part-type="family">Lonchodidae</tp:taxon-name-part></tp:taxon-name></named-content>; genus: <named-content xmlns:xlink="http://www.w3.org/1999/xlink" content-type="dwc:genus" xlink:type="simple"><tp:taxon-name><tp:taxon-name-part taxon-name-part-type="genus">Andropromachus</tp:taxon-name-part></tp:taxon-name></named-content>; <bold>Location:</bold> country: <named-content xmlns:xlink="http://www.w3.org/1999/xlink" content-type="dwc:country" xlink:type="simple">China</named-content>; stateProvince: <named-content xmlns:xlink="http://www.w3.org/1999/xlink" content-type="dwc:stateProvince" xlink:type="simple">Yunnan Province</named-content>; county: <named-content xmlns:xlink="http://www.w3.org/1999/xlink" content-type="dwc:county" xlink:type="simple">Maguan County</named-content>; municipality: <named-content xmlns:xlink="http://www.w3.org/1999/xlink" content-type="dwc:municipality" xlink:type="simple">Wenshan Zhuang and Miao Autonomous Prefecture</named-content>; verbatimLocality: <named-content xmlns:xlink="http://www.w3.org/1999/xlink" content-type="dwc:verbatimLocality" xlink:type="simple">Maguan County, Gulinqing Provincial Nature Reserve</named-content>; verbatimLatitude: <named-content xmlns:xlink="http://www.w3.org/1999/xlink" content-type="dwc:verbatimLatitude" xlink:type="simple">N22.81339°</named-content>; verbatimLongitude: <named-content xmlns:xlink="http://www.w3.org/1999/xlink" content-type="dwc:verbatimLongitude" xlink:type="simple">E103.97092°</named-content>; <bold>Event:</bold> year: <named-content xmlns:xlink="http://www.w3.org/1999/xlink" content-type="dwc:year" xlink:type="simple">2020</named-content>; month: <named-content xmlns:xlink="http://www.w3.org/1999/xlink" content-type="dwc:month" xlink:type="simple">7</named-content>; day: <named-content xmlns:xlink="http://www.w3.org/1999/xlink" content-type="dwc:day" xlink:type="simple">15</named-content>; <bold>Record Level:</bold> institutionCode: <named-content xmlns:xlink="http://www.w3.org/1999/xlink" content-type="dwc:institutionCode" xlink:type="simple">Southwest Forestry University, Yunnan Province, China (SWFU)</named-content></p></list-item><list-item><p><bold>Type status:</bold> <named-content xmlns:xlink="http://www.w3.org/1999/xlink" content-type="dwc:typeStatus" xlink:type="simple">Paratype</named-content>. <bold>Occurrence:</bold> recordedBy: <named-content xmlns:xlink="http://www.w3.org/1999/xlink" content-type="dwc:recordedBy" xlink:type="simple">Xiang-Jin Liu</named-content>; sex: <named-content xmlns:xlink="http://www.w3.org/1999/xlink" content-type="dwc:sex" xlink:type="simple">2 females, 2 males, 10 eggs</named-content>; lifeStage: <named-content xmlns:xlink="http://www.w3.org/1999/xlink" content-type="dwc:lifeStage" xlink:type="simple">adults</named-content>; <bold>Taxon:</bold> scientificName: <named-content xmlns:xlink="http://www.w3.org/1999/xlink" content-type="dwc:scientificName" xlink:type="simple"><italic><tp:taxon-name><tp:taxon-name-part taxon-name-part-type="genus" reg="Andropromachus">Andropromachus</tp:taxon-name-part><tp:taxon-name-part taxon-name-part-type="species" reg="gulinqingensis">gulinqingensis</tp:taxon-name-part></tp:taxon-name></italic></named-content>; order: <named-content xmlns:xlink="http://www.w3.org/1999/xlink" content-type="dwc:order" xlink:type="simple"><tp:taxon-name><tp:taxon-name-part taxon-name-part-type="order">Phasmatodea</tp:taxon-name-part></tp:taxon-name></named-content>; family: <named-content xmlns:xlink="http://www.w3.org/1999/xlink" content-type="dwc:family" xlink:type="simple"><tp:taxon-name><tp:taxon-name-part taxon-name-part-type="family">Lonchodidae</tp:taxon-name-part></tp:taxon-name></named-content>; genus: <named-content xmlns:xlink="http://www.w3.org/1999/xlink" content-type="dwc:genus" xlink:type="simple"><tp:taxon-name><tp:taxon-name-part taxon-name-part-type="genus">Andropromachus</tp:taxon-name-part></tp:taxon-name></named-content>; <bold>Location:</bold> country: <named-content xmlns:xlink="http://www.w3.org/1999/xlink" content-type="dwc:country" xlink:type="simple">China</named-content>; stateProvince: <named-content xmlns:xlink="http://www.w3.org/1999/xlink" content-type="dwc:stateProvince" xlink:type="simple">Yunnan Province</named-content>; county: <named-content xmlns:xlink="http://www.w3.org/1999/xlink" content-type="dwc:county" xlink:type="simple">Maguan County</named-content>; municipality: <named-content xmlns:xlink="http://www.w3.org/1999/xlink" content-type="dwc:municipality" xlink:type="simple">Wenshan Zhuang and Miao Autonomous Prefecture</named-content>; verbatimLocality: <named-content xmlns:xlink="http://www.w3.org/1999/xlink" content-type="dwc:verbatimLocality" xlink:type="simple">Maguan County, Gulinqing Provincial Nature Reserve</named-content>; verbatimLatitude: <named-content xmlns:xlink="http://www.w3.org/1999/xlink" content-type="dwc:verbatimLatitude" xlink:type="simple">N22.81339°</named-content>; verbatimLongitude: <named-content xmlns:xlink="http://www.w3.org/1999/xlink" content-type="dwc:verbatimLongitude" xlink:type="simple">E103.97092°</named-content>; <bold>Event:</bold> year: <named-content xmlns:xlink="http://www.w3.org/1999/xlink" content-type="dwc:year" xlink:type="simple">2020</named-content>; month: <named-content xmlns:xlink="http://www.w3.org/1999/xlink" content-type="dwc:month" xlink:type="simple">7</named-content>; day: <named-content xmlns:xlink="http://www.w3.org/1999/xlink" content-type="dwc:day" xlink:type="simple">15</named-content>; <bold>Record Level:</bold> institutionCode: <named-content xmlns:xlink="http://www.w3.org/1999/xlink" content-type="dwc:institutionCode" xlink:type="simple">Southwest Forestry University, Yunnan Province, China (SWFU)</named-content></p></list-item></list></tp:treatment-sec><tp:treatment-sec sec-type="Description"><title>Description</title><sec sec-type="Female"><title>Female</title><p>Medium size. Body robust. The general colouration of the body is green (Fig. <xref ref-type="fig" rid="F7474590">1</xref>A-G).</p><p><bold>Head.</bold> Globose, longer than wide, vertex flat, sparsely covered with a few small granules and interspersed with a few acute small granules. Compound eyes rounded, occupying 1/4 of the genae. Antennae filiform, longer than forelegs; scapus rectangular, flattened and longer than pedicellus, pedicellus cylindrical and shorter than the third segment. Occiput prominently swollen and convex, with three pairs of spines on both sides of the median longitudinal sulci; anterior spines behind the compound eyes; median spines largest and with a few small branches; posterior spines close to median spines (Fig. <xref ref-type="fig" rid="F7474590">1</xref>C and D). <bold>Thorax.</bold> Pronotum trapezoid, as long as the head, with sparse and small granules; anterior margin slightly concave, posterior margins slightly rounded; transverse and longitudinal sulci crossing at mid-area and distinct; three pairs of spines on the two sides of median longitudinal carina, a pair of spines located at the anterior margins of pronotum, two pairs of spines located at the posterior margins of pronotum, the second pair of spines longest (Fig. <xref ref-type="fig" rid="F7474590">1</xref>A and B). Mesonotum trapezoid, longer than width, 2.5x length of pronotum, sparsely covered with a few small granules, median longitudinal carina distinct; five pairs of spines on the two sides of median longitudinal carina and the few spines with small branches, the first pair of spines located at anterior margins of mesonotum, the second pair of spines located at 1/3 length of mesonotum, the third pair of spines largest and located at the middle of mesonotum, the fourth pair of spines located at 2/3 length of mesonotum, the fifth pair of spines located at the posterior margin of mesonotum; four spines on the lateral carina of mesonotum and successively larger from front to back (Fig. <xref ref-type="fig" rid="F7474590">1</xref>A and B). Metanotum rectangle, 0.5x length of mesonotum, two pairs of spines on the two sides of median longitudinal carina, a pair of spines located at the middle of metanotum, largest and with small branches, a pair of spines located at 2/3 length of metanotum, a spine on the lateral carina of metanotum (Fig. <xref ref-type="fig" rid="F7474590">1</xref>A and B). <bold>Abdomen.</bold> Cylindrical, sparsely granulated. Median segment semicircle, wider than length, almost 1/2 length of metanotum, not obviously segmented, with two pairs of spines, a pair of spines located at 1/3 length of median segment, a pair of spines located at 2/3 length of median segment. Tergites II-IX: each segment with the posterolateral angle strongly elevated to form a prominent triangular, apically pointed lobe (Fig. <xref ref-type="fig" rid="F7474590">1</xref>A and B). Tergites II-VIII: each segment armed with five spines, two anterior spines located at 2/3 of tergites, largest and with branches at base, three posterior spines on the posterior margin of tergites, these spines most prominent on tergites II-VI (Fig. <xref ref-type="fig" rid="F7474590">1</xref>A, B, E and F). Sternite VII with a flat praeopercular organ (Fig. <xref ref-type="fig" rid="F7474590">1</xref>G). Tergite IX as long as anal segment, with a posteromedial crest and with two spines on the posterior margin of posteromedial crest. Anal segment with a few tubercles, median longitudinal carina distinct, two spines on the postmedian margin of anal segment, two strap-shaped bulges on posterolateral margin of anal segment (Fig. <xref ref-type="fig" rid="F7474590">1</xref>E, F). Subgenital plate scoop-shaped, tapering posteriorly, apex pointed and reaching posterior margin of anal segment (Fig. <xref ref-type="fig" rid="F7474590">1</xref>G). Cerci long, slightly lanceolate and surpassing posterior margin of anal segment (Fig. <xref ref-type="fig" rid="F7474590">1</xref>E, F). <bold>Legs</bold>: All long and moderately slender and sparsely covered with short bristles, all femora shorter and thicker than corresponding tibiae; Profemora distinctly curved basally; carinae of pro-, meso- and metafemora with distinct serrations; pro- and mesotibiae smooth and without small serrations, metatibiae with a few indistinct small serrations (Fig. <xref ref-type="fig" rid="F7474590">1</xref>A and B).</p></sec><sec sec-type="Male"><title>Male</title><p>Small size. Body robust. The general colouration of the body is green or brown (Fig. <xref ref-type="fig" rid="F7474594">2</xref>A-G).</p><p><bold>Head.</bold> Globose, longer than wide, vertex flat, covered with sparse and small granules and a few acute small granules. Compound eyes rounded, occupying 1/4 of the genae. Antennae filiform, longer than forelegs, scapus rectangular and flattened, longer than pedicellus, pedicellus cylindrical and shorter than the third segment. Occiput prominently swollen and convex, with two pairs of spines on both sides of the median longitudinal sulci, the anterior spines larger than posterior spines and these two pairs of spines close together (Fig. <xref ref-type="fig" rid="F7474594">2</xref>C and D). <bold>Thorax.</bold> Pronotum as long as the head, with sparse and small granules; transverse and longitudinal sulci crossing at middle area and distinct; three pairs of spines on the two sides of median longitudinal carina, the anterior spines located at the anterior margins of pronotum, the median spines largest and located at 2/3 length of pronotum, the posterior spines located at 4/5 length of pronotum and very small and indistinct (Fig. <xref ref-type="fig" rid="F7474594">2</xref>A and B). Mesonotum trapezoid, longer than width, 4x length of pronotum; median longitudinal carina distinct, sparsely covered with a few small granules; with five pairs of spines on the two sides of the median longitudinal carina and some spines with small branches, the first pair of spines located at 1/7 length of mesonotum, the second and third pair of spines located at 1/2 length of mesonotum, the fourth pair of spines largest and located at 2/3 length of mesonotum, the fifth pair of spines located at the posterior margin of mesonotum; two spines on the lateral carina and are successively larger from front to back (Fig. <xref ref-type="fig" rid="F7474594">2</xref>A and B). Metanotum rectangle, 0.3x length of pronotum; a pair of spines on the posterior margin of metanotum and with small branches at base (Fig. <xref ref-type="fig" rid="F7474594">2</xref>A and B). <bold>Abdomen.</bold> Cylindrical, sparsely granulated. Median segment square, as long as metanotum, a pair of tiny spines on the posterior margin. Tergites II-IX each with the posterolateral angle strongly elevated and forming a prominent triangular lobe and apically pointed (Fig. <xref ref-type="fig" rid="F7474594">2</xref>A, B, E and F). Tergites II-VIII: each segment armed with three spines, two anterior spines located at 2/3 of tergites, largest and with a small branch basally, a posterior spine on the postmedian margin of tergites, the three spines distinct on tergites II-VI (Fig. <xref ref-type="fig" rid="F7474594">2</xref>A, B, E and F). Tergite IX with a posteromedial crest and two tumours on the posterior margin (Fig. <xref ref-type="fig" rid="F7474594">2</xref>E and F). Anal segment longer than tergum IX, posterior margin with deep V-shaped emargination, posterolateral angles obtuse (Fig. <xref ref-type="fig" rid="F7474594">2</xref>E). Poculum cup-shaped, posterior margin rounded, reaching anterior margin of anal segment in lateral view. Vomer tongue-shaped, apices rounded and without teeth. Cerci flattened, knife-shaped, apices pointed (Fig. <xref ref-type="fig" rid="F7474594">2</xref>G). <bold>Legs</bold>: All long and moderately slender and sparsely covered with short bristles; all femora shorter and thicker than corresponding tibiae, profemora basal curved indistinctly; carinae of pro-, meso- and metafemora with distinct serrations; carinae of all tibiae smooth and without small serrations (Fig. <xref ref-type="fig" rid="F7474594">2</xref>A and B).</p></sec><sec sec-type="Egg"><title>Egg</title><p>General colouration brown. Capsule oval, surface with sparse retirugose and densely granulose (Fig. <xref ref-type="fig" rid="F7474594">2</xref>H-K). Micropylar plate circular, located at the anteromedian of capsule, anterior apex margin narrowly rounded, posterior apex margin broadly rounded (Fig. <xref ref-type="fig" rid="F7474594">2</xref>H-J). Micropylar cup grey-black and distinct, a short light brown median line under the micropylar cup (Fig. <xref ref-type="fig" rid="F7474594">2</xref>H). Operculum almost circular and convex slightly and central lacking capitulum, collar distinct (Fig. <xref ref-type="fig" rid="F7474594">2</xref>H and I). Polar mound area rounded (Fig. <xref ref-type="fig" rid="F7474594">2</xref>K).</p></sec><sec sec-type="Measurements (mm)"><title>Measurements (mm)</title><p><bold>Female.</bold> Body length 52.0-56.0; head length 3.0-4.5; pronotum length 3.5-4.0; mesonotum 11.0-12.0; metanotum 4.5-5.5; median segment 2.2-3.0; profemora 14.5-16.0; mesofemora 10.0-12.0; metafemora 18.0-20.0; protibiae 16.0-18.0; mesotibiae 14.0-15.0; metatibiae 20.0-23.0. <bold>Male.</bold> Body length 46.0-49.0; head length 2.5-3.0; pronotum length 3.0-3.5; mesonotum 10.0-10.5; metanotum 3.0-3.5; median segment 3.0-3.5; profemora 15.5-16.0; mesofemora 13.0-13.5; metafemora 18.0-19.0; protibiae 19.0-20.0; mesotibiae 10.5-11.0; metatibiae 22.5-23.5. <bold>Egg.</bold> Width 4.3-4.6, height 5.0-5.4, length 5.5-5.7.</p></sec></tp:treatment-sec><tp:treatment-sec sec-type="Diagnosis"><title>Diagnosis</title><p><italic><tp:taxon-name><tp:taxon-name-part taxon-name-part-type="genus" reg="Andropromachus">Andropromachus</tp:taxon-name-part><tp:taxon-name-part taxon-name-part-type="species" reg="gulinqingensis">gulinqingensis</tp:taxon-name-part></tp:taxon-name></italic> sp. n. is similar to <italic><tp:taxon-name><tp:taxon-name-part taxon-name-part-type="genus" reg="Andropromachus">A.</tp:taxon-name-part><tp:taxon-name-part taxon-name-part-type="species" reg="guangxiense">guangxiense</tp:taxon-name-part></tp:taxon-name></italic> (Chen &amp; He, 2000), but can be distinguished by: ♀♀, middle size (body length &gt; 50 mm), without spines between the compound eyes (Fig. <xref ref-type="fig" rid="F7474590">1</xref>C), abdominal tergites II–VIII: each segment armed with five spines (Fig. <xref ref-type="fig" rid="F7474590">1</xref>A, B, E and F), mesonotum with five pairs of spines on the sides of median longitudinal carina (Fig. <xref ref-type="fig" rid="F7474590">1</xref>A and B), anal segment with two strap-shaped bulges on posterolateral margin (Fig. <xref ref-type="fig" rid="F7474590">1</xref>E), all femora with distinct pointed serrations (Fig. <xref ref-type="fig" rid="F7474590">1</xref>A and B); ♂♂, without spines between the compound eyes, occipital with four spines (Fig. <xref ref-type="fig" rid="F7474594">2</xref>C), abdominal tergites II–VIII: each segment armed with three spines (Fig. <xref ref-type="fig" rid="F7474594">2</xref>A, B, E and F), all femora with distinct pointed serrations (Fig. <xref ref-type="fig" rid="F7474594">2</xref>A and B).</p></tp:treatment-sec><tp:treatment-sec sec-type="Etymology"><title>Etymology</title><p>This specific epithet is derived from Gulinqing Provincial Nature Reserve where it was collected.</p></tp:treatment-sec><tp:treatment-sec><!--Section generated to contain objects referenced in tp:taxon-treatment.--><fig id="F7474590" position="float" orientation="portrait"><object-id xmlns:xlink="http://www.w3.org/1999/xlink" content-type="arpha" xlink:type="simple">26F475EC-10A8-5CDB-948C-A5440DEC5400</object-id><object-id xmlns:xlink="http://www.w3.org/1999/xlink" content-type="doi" xlink:type="simple">10.3897/BDJ.10.e78080.figure1</object-id><label>Figure 1.</label><caption><p><italic><tp:taxon-name><tp:taxon-name-part taxon-name-part-type="genus" reg="Andropromachus">Andropromachus</tp:taxon-name-part><tp:taxon-name-part taxon-name-part-type="species" reg="gulinqingensis">gulinqingensis</tp:taxon-name-part></tp:taxon-name></italic> sp. n., female, holotype. <bold>A.</bold> habitus, dorsal view; <bold>B.</bold> habitus, lateral view; <bold>C.</bold> head, dorsal view; <bold>D.</bold> head, lateral view; <bold>E.</bold> terminalia, dorsal view; <bold>F.</bold> terminalia, lateral view; <bold>G.</bold> terminalia, ventral view.</p></caption><graphic xmlns:xlink="http://www.w3.org/1999/xlink" xlink:href="bdj-10-e78080-g001.jpg" position="float" id="oo_627971.jpg" orientation="portrait" xlink:type="simple"><uri content-type="original_file" xlink:type="simple">https://binary.pensoft.net/fig/627971</uri></graphic></fig><fig id="F7474594" position="float" orientation="portrait"><object-id xmlns:xlink="http://www.w3.org/1999/xlink" content-type="arpha" xlink:type="simple">107E81F3-D3B5-50D2-945A-5C12EBAE4453</object-id><object-id xmlns:xlink="http://www.w3.org/1999/xlink" content-type="doi" xlink:type="simple">10.3897/BDJ.10.e78080.figure2</object-id><label>Figure 2.</label><caption><p><italic><tp:taxon-name><tp:taxon-name-part taxon-name-part-type="genus" reg="Andropromachus">Andropromachus</tp:taxon-name-part><tp:taxon-name-part taxon-name-part-type="species" reg="gulinqingensis">gulinqingensis</tp:taxon-name-part></tp:taxon-name></italic> sp. n., male and egg, paratype. <bold>A.</bold> male habitus, dorsal view; <bold>B.</bold> male habitus, lateral view; <bold>C.</bold> male head, dorsal view; <bold>D.</bold> male head, lateral view; <bold>E.</bold> male terminalia, dorsal view; <bold>F</bold>. male terminalia, lateral view; <bold>G.</bold> male terminalia, ventral view; <bold>H.</bold> egg, dorsal view; <bold>I.</bold> egg, lateral view; <bold>J.</bold> egg, opercular view; <bold>K.</bold> egg, polar view.</p></caption><graphic xmlns:xlink="http://www.w3.org/1999/xlink" xlink:href="bdj-10-e78080-g002.jpg" position="float" id="oo_627970.jpg" orientation="portrait" xlink:type="simple"><uri content-type="original_file" xlink:type="simple">https://binary.pensoft.net/fig/627970</uri></graphic></fig></tp:treatment-sec></tp:taxon-treatment>
